# Supplementary material for: Health Monitoring System from Pyralux Copper-Clad Laminate Film and Random Forest Algorithm
Source: Micromachines (Basel). 2023 Sep 1;14(9):1726. doi: 10.3390/mi14091726 (PMC10537244; doi:10.3390/mi14091726)
Supplement: Supplementary file 1 [file micromachines-14-01726-s001.zip]

Archive with 1 entries (1 files):
- micromachines-2575486-supplementary.pdf
